# Supplementary material for: A Bayesian analysis of the association between Leukotriene A4 Hydrolase genotype and survival in tuberculous meningitis
Source: eLife. 2021 Jan 8;10:e61722. doi: 10.7554/eLife.61722 (PMC7793626; doi:10.7554/eLife.61722)
Supplement: Source code 1. [file elife-61722-code1.tar.gz]

Archive with 46 entries (46 files):
- adherence_sample.m
- ars.m
- ars_test.m
- dedot.m
- densityvhist.m
- doplots.m
- general_discrete.m
- generate_data_test.m
- generate_params_and_data.m
- J_prior_test.m
- J_sample.m
- k_prior_sample.m
- k_prior_sample_test.m
- k_sample.m
- log_k_density.m
- log_k_derivative.m
- log_m_density.m
- log_m_derivative.m
- log_p_density.m
- log_proposal_r_density.m
- log_r_prior.m
- log_total.m
- MAIN.m
- m_sample.m
- piecewise_exponential_density.m
- piecewise_exponential.m
- piecewise_exponential_test.m
- plot_adh_trajectories.m
- plotcurves.m
- plot_survival_curve.m
- plot_survival_data.m
- plotting.m
- plot_trajectories.m
- plot_x_trajectories.m
- primaryentrypoints
- probability_alive.m
- p_sample.m
- redot.m
- reducefigure.m
- r_sample.m
- sequence.m
- setpriorcoords.m
- sizzle.m
- truncated_gamma.m
- truncated_gamma_test.m
- x_sample.m
