# Supplementary material for: A Bayesian analysis of the association between Leukotriene A4 Hydrolase genotype and survival in tuberculous meningitis
Source: eLife. 2021 Jan 8;10:e61722. doi: 10.7554/eLife.61722 (PMC7793626; doi:10.7554/eLife.61722)
Supplement: Source code 1. [file elife-61722-code1.tar.gz › log_m_density.m]

function y = log_m_density(m,a,b)
% Usage: y = log_m_density(m,a,b)
% Returns the logarithm of the prior probability density of m,
%  given by
%  P(m) proportional to m ^ (b * m) * exp(-(a + b) * m) / Gamma(m) ^ b.

% Change Log:
%
%     1.1          28:sep:19    jc2062   As first received from JC2062.
%     1.2          10:oct:19    jc2062   As received from jc2062.
%     1.43         23:oct:19    rfs34    Comments only changed.

mytitl = ' /home/rfs/ramakrishnan/software/survival/jc2062/SCCS/s.log_m_density.m 1.57 20/06/20 12:19:04 ';

persistent mytitldone
if isempty(mytitldone),           
   mytitldone = titlfunction(mytitl);
end

global titls

y = (m.*b.*log(m)) - (b .* gammaln(m)) - (m.*(a+b));
end

% Local Variables: 
% indent-line-function: indent-relative
% eval: (auto-fill-mode 0)
% End:
