# Supplementary material for: A Bayesian analysis of the association between Leukotriene A4 Hydrolase genotype and survival in tuberculous meningitis
Source: eLife. 2021 Jan 8;10:e61722. doi: 10.7554/eLife.61722 (PMC7793626; doi:10.7554/eLife.61722)
Supplement: Source code 1. [file elife-61722-code1.tar.gz › primaryentrypoints]

% /home/rfs/ramakrishnan/software/survival/jc2062/SCCS/s.primaryentrypoints 1.57 20/06/20 12:19:04

J_prior_test.m
MAIN.m
ars_test.m
doplots.m
generate_data_test.m
k_prior_sample_test.m
piecewise_exponential_test.m
plot_adh_trajectories.m
plot_trajectories.m
plotting.m
sequence.m
sizzle.m
truncated_gamma_test.m
