# Supplementary material for: A Bayesian analysis of the association between Leukotriene A4 Hydrolase genotype and survival in tuberculous meningitis
Source: eLife. 2021 Jan 8;10:e61722. doi: 10.7554/eLife.61722 (PMC7793626; doi:10.7554/eLife.61722)
Supplement: Source code 1. [file elife-61722-code1.tar.gz › p_sample.m]

function y = p_sample(x, p_a, p_b)
% Usage: y = p_sample(x, p_a, p_b)
% Samples p from the posterior, given a Beta prior with parameters
%  p_a, p_b.

% Change Log:
%
%     1.1          28:sep:19    jc2062   As first received from JC2062.
%     1.2          10:oct:19    jc2062   As received from jc2062.
%     1.5          11:oct:19    rfs34    Dimension made explicit in sums.
%     1.43         23:oct:19    rfs34    Comments only changed.

mytitl = ' /home/rfs/ramakrishnan/software/survival/jc2062/SCCS/s.p_sample.m 1.57 20/06/20 12:19:04 ';

persistent mytitldone
if isempty(mytitldone),           
   mytitldone = titlfunction(mytitl);
end

global titls

% Beta conjugate prior parametrised by p_a and p_b.

a = p_a + sum(x ~= Inf, 1);
b = p_b + sum(x == Inf, 1);
y = betarnd(a,b);

end

% Local Variables: 
% indent-line-function: indent-relative
% eval: (auto-fill-mode 0)
% End:
