# Supplementary material for: A Bayesian analysis of the association between Leukotriene A4 Hydrolase genotype and survival in tuberculous meningitis
Source: eLife. 2021 Jan 8;10:e61722. doi: 10.7554/eLife.61722 (PMC7793626; doi:10.7554/eLife.61722)
Supplement: Source code 1. [file elife-61722-code1.tar.gz › redot.m]

% Script to replace any dotted curves in the current figure.

ch = get(gca, 'Children');
Nch = length(ch);

for nch = 1 : Nch,
   if strcmp(get(ch(nch), 'LineStyle'), ':'),
      set(ch(nch), 'Visible', 'on');
   end
end
